# Supplementary material for: Abscisic Acid and Cytokinins Are Not Involved in the Regulation of Stomatal Conductance of Scots Pine Saplings during Post-Drought Recovery
Source: Biomolecules. 2023 Mar 13;13(3):523. doi: 10.3390/biom13030523 (PMC10046708; doi:10.3390/biom13030523)
Supplement: Supplementary file 1 [file biomolecules-13-00523-s001.zip]

Archive with 1 entries (1 files):
- biomolecules-2190076-supplementary.pdf
